# Supplementary material for: Amorphous–Crystalline Calcium Phosphate Coating Promotes In Vitro Growth of Tumor-Derived Jurkat T Cells Activated by Anti-CD2/CD3/CD28 Antibodies
Source: Materials (Basel). 2021 Jul 1;14(13):3693. doi: 10.3390/ma14133693 (PMC8269898; doi:10.3390/ma14133693)
Supplement: Supplementary file 1 [file materials-14-03693-s001.zip]

Archive with 1 entries (1 files):
- materials-1248469-supplementary.pdf
